# Supplementary material for: Prior Advanced Care Planning and Outcomes of Cardiopulmonary Resuscitation in the Emergency Department of a Comprehensive Cancer Center
Source: Cancers (Basel). 2024 Aug 13;16(16):2835. doi: 10.3390/cancers16162835 (PMC11353090; doi:10.3390/cancers16162835)
Supplement: Supplementary file 1 [file cancers-16-02835-s001.zip]

Archive with 1 entries (1 files):
- cancers-3099722-supplementary.pdf
